# Supplementary material for: The composition and initial evaluation of a grimace scale in ferrets after surgical implantation of a telemetry probe
Source: PLoS One. 2017 Nov 13;12(11):e0187986. doi: 10.1371/journal.pone.0187986 (PMC5683639; doi:10.1371/journal.pone.0187986)
Supplement: S2 Table — 0 = not present, 1 = moderately present, 2 = obviously present,? = missing. (XLSX) [file pone.0187986.s002.xlsx]

## Sheet: Ear changes
		Observer
Time	Ferret	1	2	3	4	5	6	7	8	9	10	11
Baseline -22 hours	1	1	0	1	1	1	1	1	1	2	0	1
	2	1	0	?	1	0	1	2	1	1	2	1
	3	0	0	0	0	0	0	0	0	0	0	0
	4	0	1	0	0	0	0	0	0	0	0	?
	5	1	0	2	1	0	1	1	1	?	0	1
	6	0	1	1	1	0	1	0	0	1	0	2
	7	2	0	?	2	0	0	?	0	2	?	1
	8	1	0	1	1	0	0	0	1	0	0	0
	9	1	1	1	0	0	1	0	0	0	0	1
	10	1	0	1	1	1	0	0	1	0	0	0
	11	1	0	1	2	0	0	2	1	1	1	1
	12	0	0	0	1	0	1	?	0	0	1	0
	13	1	1	1	0	1	1	0	0	2	0	0
	14	0	2	1	0	1	1	0	1	1	1	1
	15	1	1	2	2	1	2	2	1	1	2	2
	16	1	0	?	1	0	0	1	1	1	2	0
	17	2	1	2	2	0	1	1	1	1	2	1
	18	1	2	1	2	0	2	?	0	2	0	2
	19	0	0	?	1	0	0	0	0	2	0	0
Baseline -19 hours	1	1	1	2	0	1	1	1	1	?	0	1
	2	1	1	?	1	1	0	0	0	?	0	0
	3	1	1	1	1	2	1	?	1	1	2	1
	4	0	0	0	1	0	0	0	1	0	0	0
	5	0	1	1	1	0	1	?	0	1	0	?
	6	0	1	1	1	0	1	1	1	1	2	1
	7	?	0	?	2	0	0	?	1	1	2	?
	8	2	2	1	1	0	0	0	0	0	0	?
	9	1	0	1	0	1	1	1	?	1	2	1
	10	1	0	1	1	0	1	1	1	1	0	?
	11	0	?	1	1	1	1	1	0	2	1	1
	12	1	1	2	1	0	1	2	0	1	1	1
	13	0	0	1	1	1	1	?	1	2	1	1
	14	0	1	0	1	2	0	0	1	2	1	1
	15	2	2	2	2	2	2	2	2	2	1	2
	16	0	0	1	0	0	1	1	1	1	2	?
	17	1	1	2	1	0	1	2	0	1	2	2
	18	0	2	1	1	1	1	0	1	2	0	2
	19	?	2	?	1	0	0	?	?	?	?	?
After surgery +2	1	2	0	1	1	1	2	1	1	2	1	2
	2	1	1	?	1	1	2	?	0	2	2	?
	3	1	0	0	1	0	0	?	0	1	1	0
	4	0	2	0	0	0	0	0	0	0	0	0
	5	?	1	2	1	1	1	1	0	1	2	1
	6	0	1	1	0	0	1	1	1	2	1	?
	7	?	0	?	1	0	1	2	?	2	2	2
	8	1	1	0	1	0	0	0	0	2	1	0
	9	0	1	1	1	1	1	2	0	2	1	1
	10	0	0	?	2	0	0	0	0	2	0	0
	11	1	2	1	2	1	1	1	0	2	1	1
	12	0	0	1	1	0	0	0	0	0	0	0
	13	0	1	1	1	0	1	1	2	?	1	?
	14	0	1	0	0	0	1	0	1	1	1	?
	15	0	1	0	1	0	0	0	0	1	1	0
	16	0	0	1	0	1	2	1	2	2	2	1
	17	1	1	?	1	1	2	1	0	1	1	1
	18	2	2	2	2	2	2	2	2	2	2	2
	19	?	0	?	2	0	0	?	1	?	?	?
After surgery +5	1	1	2	1	1	1	2	1	1	2	2	?
	2	2	1	?	1	1	2	2	1	1	1	1
	3	0	0	1	1	0	1	2	0	?	1	1
	4	0	1	1	1	0	1	0	0	0	1	?
	5	0	0	?	1	0	1	1	1	1	1	?
	6	2	2	2	1	0	1	2	2	1	2	2
	7	?	1	?	2	0	0	?	1	?	?	?
	8	2	2	1	2	2	2	0	1	1	1	2
	9	1	2	2	0	1	1	0	1	1	1	2
	10	2	1	2	1	1	1	2	2	1	2	1
	11	2	1	2	1	2	2	?	2	2	2	1
	12	2	2	1	1	0	2	2	1	0	2	1
	13	0	0	1	0	1	2	1	0	2	2	1
	14	1	0	1	0	0	1	0	0	0	0	0
	15	1	2	2	2	2	2	1	1	1	2	2
	16	2	0	1	1	1	1	2	1	1	2	2
	17	2	1	1	1	0	2	2	0	0	0	2
	18	1	1	2	1	1	1	0	0	2	0	2
	19	?	1	?	2	2	1	?	1	1	2	?
After surgery +26	1	2	1	2	1	1	2	?	2	1	2	?
	2	0	0	1	0	0	1	2	0	0	1	2
	3	1	0	?	2	0	0	?	0	?	?	0
	4	1	0	1	1	1	2	1	2	1	0	1
	5	1	1	?	1	2	1	1	?	1	?	?
	6	0	1	2	0	1	2	1	1	1	1	1
	7	1	0	?	1	0	1	1	2	1	1	1
	8	0	0	0	0	0	0	0	0	0	0	0
	9	0	0	0	1	0	1	0	0	?	1	1
	10	0	0	0	1	0	0	?	0	1	1	0
	11	2	2	2	2	2	2	2	2	2	2	2
	12	2	2	0	0	0	0	1	1	0	0	?
	13	1	0	1	1	1	1	2	1	2	1	?
	14	1	0	1	0	0	2	0	0	0	0	0
	15	0	1	2	1	1	2	2	1	1	0	2
	16	2	2	2	1	2	2	1	0	1	2	2
	17	1	0	2	1	1	1	2	1	1	2	?
	18	2	2	2	2	1	0	0	1	0	1	2
	19	1	0	?	1	0	0	?	0	1	2	1
After surgery +29	1	1	1	?	2	2	2	2	1	2	?	?
	2	0	0	1	0	0	0	0	1	0	1	0
	3	0	0	0	0	0	0	0	0	0	1	1
	4	0	0	1	0	0	0	0	0	0	0	?
	5	2	1	2	1	2	2	2	1	2	2	2
	6	1	1	1	0	0	?	?	1	2	1	?
	7	?	0	?	2	0	0	?	?	2	2	?
	8	1	2	1	1	0	1	0	1	1	1	0
	9	0	0	0	1	0	1	0	1	1	0	0
	10	0	1	2	1	0	1	2	1	1	2	?
	11	0	2	2	2	2	2	2	2	2	1	2
	12	2	2	?	2	2	1	2	2	2	2	2
	13	1	1	1	0	1	1	?	1	2	?	1
	14	1	1	1	0	1	?	?	0	?	?	?
	15	2	2	2	1	2	2	1	2	2	?	2
	16	1	1	1	1	2	2	2	1	1	2	1
	17	2	1	2	2	1	2	2	1	1	2	2
	18	1	2	2	1	1	2	0	1	2	0	2
	19	0	0	0	1	0	0	1	1	1	2	?
